# Supplementary material for: Tregs protect against combination checkpoint blockade toxicity induced by Tph and B cell interactions
Source: J Clin Invest. 2024 May 2;134(12):e174724. doi: 10.1172/JCI174724 (PMC11178527; doi:10.1172/JCI174724)
Supplement: Supporting data values [file jci-134-174724-s074.xlsx]

## Sheet: Fig 1B
IgG (ug/mL)
ICOS+	ICOS-	B alone
6.6697	1.3794	0.1936
14.2144	1.0764	0.9277
3.323	0.849	0.9972
5.8462	0.978	0.5822
12.0875	0.9351	1.2801
15.9891	1.2743	1.3566
6.3652	3.0944	1.3774
3.566	5.4783	2.7177
22.6167	11.7662	0.9983

## Sheet: Fig 1C
Fold change in % plasmablasts
Naïve ICOS+	Memory ICOS+	B alone
2.25	39.1	1
8.12	12.91	1
12	20.9	1
6.03	22.76	1
3.87	13.46	1
7.28		1

## Sheet: Fig 1E
% plasmablasts/CD19+
ICOS+	ICOS-	B alone
76.9	31.7	9.09
39.3	19	23.1
29.2	14.3	8.33
34	12.2	25
37.1	20	7.75

## Sheet: Fig 1F
IgG (ug/mL)
ICOS+	ICOS-	B alone
22.4545	0.2064	0
1.1293	0.9364	0.1875
1.1196	0.7363	1.3617
1.2976	0.7066	1.37

## Sheet: Fig 1G
% ICOS+/CD4+
no-HG irAE Pre	no-HG irAE post	HG-irAE pre	HG-irAE post
3.586	11.542	0.745	9.212
2.358	5.255	1.778	11.351
0.693	18.525	3.357	4.651
1.629	11.368	4.65	15.003
1.39	6.012	4.513	15.41
6.214	6.501	3.146	12.778
		2.199	9.548
		1.815	17.765

## Sheet: Fig 1H
no-HG irAE	HG-irAE
fold change in % plasmablasts	fold change in % plasmablasts
3.2243	2.99415
2.44828	6.11111
6.91228	5.70588
3.75	4.19034
3.19417	3.20162
1.81065	3.95092
1.5772	15.9048
1.35455	7.10227
2.21466
7.46032
3.83908
1.09351
1.22549
4.24078
2.50932
4.89571

## Sheet: Fig 1I
% of ICOS+CD4 T cells
MC	no-HG-irAE Post Rx	HG-irAE Post Rx
1	18.734	22.734
	18.68	10.476
	9.82	17.217
	32.066	33.193
	31.734	26.41
	38.266	42.362
		67.66
		32.787
2	12.152	15.774
	27.809	21.905
	21.471	36.657
	10.423	17.622
	18.042	28.336
	8.457	22.468
		11.064
		18.97
3	1.266	0.601
	6.742	0
	0.721	0.789
	1.127	0.181
	0.32	0.688
	0	0.329
		0
		0.0468
4	0.127	2.303
	13.904	0
	0.45	1.076
	1.408	0.664
	0	1.788
	0	7.903
		0.426
		0
5	12.911	12.268
	6.18	22.857
	13.844	4.448
	20.657	13.579
	18.874	8.666
	36.998	11.48
		12.34
		16.019
6	6.709	3.706
	6.18	0
	8.348	12.123
	8.779	1.629
	10.173	5.089
	7.4	6.479
		3.83
		4.309
7	0	2.053
	0	0
	0.871	0.0717
	0.0469	2.112
	0	3.164
	0	1.077
		0
		0.468
8	2.785	5.208
	0	8.571
	0.781	0.287
	0.798	7.121
	0.256	1.1
	0.211	0.456
		0
		0.796
9	31.139	29.044
	16.573	32.381
	33.003	22.095
	12.676	21.304
	14.203	21.458
	3.805	5.767
		3.404
		20.656
10	14.177	6.309
	3.933	3.81
	10.691	5.237
	12.019	2.595
	6.398	3.301
	4.863	1.679
		1.277
		5.948

## Sheet: Fig 1J
no-HG irAE
	% plasmablasts/CD19+
	Bulk ICOS+	Treg depleted
	28.9	45.8
	16.7	30.6
	13.8	29.1
	7.57	18.1
	42.6	49.2
	19.7	17.3
	14.4	14.6

## Sheet: Suppl 1A
% circulating B cells
no-HG irAE Pre	no-HG irAE post	HG pre	HG post
2.32	3.06	5.41	3.67
6.85	6.6	8.48	5.03
8.66	5.75	5.44	3.68
11.07	10.35	3.75	2.3
1.06	1.58	7.73	7.1
2.74	2.53	9.78	8.9
		5	4.12
		9.16	4.85

## Sheet: Suppl 1B
% plasmablasts/CD19+
no-HG irAE Pre	no-HG irAE post	HG pre	HG post
0.87	0.8	0.24	1.89
0.44	0.84	1.25	4.74
0.4	0.57	0.47	1.17
0.16	0.35	0.79	2.57
1.37	0.2	0.85	1.17
0.49	3.2	1.39	1.33
		2.39	2.04
		0.52	2.74

[truncated: 11 more sheets: Suppl 1C, Suppl 1G, Suppl 2A, Suppl 2B, Suppl 2C, Suppl 2D, Suppl 2E, Suppl 2F, Suppl 3D, Suppl 3E, Suppl 3F]
